# Supplementary material for: Local Chromatin Features Including PU.1 and IKAROS Binding and H3K4 Methylation Shape the Repertoire of Immunoglobulin Kappa Genes Chosen for V(D)J Recombination
Source: Front Immunol. 2017 Nov 17;8:1550. doi: 10.3389/fimmu.2017.01550 (PMC5698286; doi:10.3389/fimmu.2017.01550)
Supplement: Supplementary file 1 [file Table_1.XLSX]

## Sheet: Supplementary Table S1
Supplementary Table S1: V region VκJκ-seq data
Bold = active functional gene, Bold italic = active pg, Red = inactive functional gene, normal = inactive pg
Start and End coordinates are given in genomic order: for - strand genes the Start therefore represents the RSS end of the gene, and the End represents the promoter end of the gene
* corrected from NCBI Reference Sequence: NG_005612.1															Recombination to Jκ1
Vκ Gene	Chr	Start	End	Strand	RSS RIC score	Gene/Pg	Active or Inactive	pval	padj	ChIP peaks within 1kb	Locations of ChIP peaks	Overall EpiCSeg state	Promoter state	RSS state	Replc 1 raw reads	Replc 2 raw reads	Replc 3 raw reads	Norm. Replc2 to Replc 1	Norm. Replc3 to Replc 1	Median of norm counts	Mappability
2-137	6	67505630	67506210	+	-11.465	Gene	Active	2.86741e-80	5.21933e-80	5+ peaks	Promoter	E	E	Bg	216	188	225	220.345	207.154	216	100
1-136pg	6	67543870	67544302	+	-53.453	PG	Inactive	1	1	0 peaks	Neither	Bg	Bg	Bg	0	0	0	0	0	0	100
1-135	6	67559739	67560502	+	-13.006	Gene	Active	0	0	5+ peaks	Promoter	A_E	E	A and E	8608	7256	9021	8504.36	8305.5	8504.36	84.5977
14-134-1pg	6	67661168	67661622	-	-23.168	PG	Inactive	1	1	3-4 peaks	Promoter	E	E	Bg	0	0	0	0	0	0	100
17-134pg	6	67670723	67671219	-	-18.243	PG	Inactive	1	1	0 peaks	Neither	Bg	Bg	Bg	0	0	0	0	0	0	100
1-133	6	67674908	67675655	+	-14.525	Gene	Active	0	0	1-2 peaks	Both	Bg	Bg	Bg	542	567	694	664.55	638.955	638.955	91.7241
1-132	6	67709694	67710407	+	-13.328	Gene	Active	1.23647e-209	2.41335e-209	1-2 peaks	RSS	A_E	Bg	A and E	370	289	443	338.721	407.863	370	100
1-131pg	6	67716030	67716766	-	-54.215	PG	Inactive	1	1	0 peaks	Neither	E	E	Bg	0	0	0	0	0	0	87.1264
14-130	6	67741040	67741505	+	-10.408	Gene	Active	0	0	0 peaks	Neither	Bg	Bg	Bg	850	900	1099	1054.84	1011.83	1011.83	100
9-129	6	67789787	67790260	+	-13.799	Gene	Active	0	0	5+ peaks	Promoter	E	E	Bg	1523	1432	1756	1678.37	1616.72	1616.72	100
9-128pg	6	67797403	67797868	+	-12.232	PG	Active	4.26407e-38	7.42774e-38	0 peaks	Neither	Bg	Bg	Bg	160	128	151	150.022	139.023	150.022	100
17-127	6	67811153	67811653	+	-18.243	Gene	Active	1.54526e-06	2.45423e-06	3-4 peaks	RSS	E	Bg	E	76	68	74	79.6991	68.1307	76	63.4483
14-126-1pg	6	67826005	67826471	+	-30.896	PG	Inactive	1	1	5+ peaks	Both	E	E	Bg	0	0	0	0	0	0	100
14-126pg	6	67846171	67846636	+	-20.714	PG	Active	0	0	3-4 peaks	Both	E	Bg	E	857	807	995	945.841	916.082	916.082	97.931
11-125	6	67863567	67864046	+	-10.408	Gene	Active	0	0	1-2 peaks	Promoter	E	Bg	E	3488	2800	3392	3281.73	3122.96	3281.73	100
9-124	6	67892070	67892534	-	-13.799	Gene	Active	0	0	3-4 peaks	Promoter	E	E	Bg	642	588	687	689.163	632.511	642	87.8161
9-123	6	67904224	67904684	-	-11.415	Gene	Active	3.57818e-71	6.44072e-71	5+ peaks	Promoter	E	E	Bg	254	152	221	178.151	203.471	203.471	100
1-122	6	67966736	67967482	+	-12.176	Gene	Active	0	0	1-2 peaks	Promoter	A	A	Bg	1908	1847	2260	2164.77	2080.75	2080.75	100
17-121	6	67986812	67987312	+	-18.243	Gene	Active	9.59925e-17	1.58682e-16	3-4 peaks	RSS	E	Bg	E	106	78	135	91.4196	124.292	106	63.4483
9-120	6	67999977	68000448	+	-11.415	Gene	Active	0	0	3-4 peaks	Promoter	E	E	Bg	4785	3658	4688	4287.34	4316.17	4316.17	87.8161
9-119pg	6	68006339	68006804	+	-14.616	PG	Active	1.29925e-56	2.28781e-56	0 peaks	Neither	Bg	Bg	Bg	181	173	149	202.764	137.182	181	100
14-118-2pg	6	68016363	68016822	+	-25.153	PG	Inactive	1	1	3-4 peaks	Promoter	E	E	Bg	0	0	0	0	0	0	100
14-118-1pg	6	68032541	68033139	+	-10.75	PG	Inactive	0.996756	1	0 peaks	Neither	Bg	Bg	Bg	11	22	30	25.785	27.6206	25.785	94.7126
11-118pg	6	68055408	68055874	+	-23.301	PG	Inactive	1	1	0 peaks	Neither	Bg	Bg	Bg	0	0	0	0	0	0	100
1-117	6	68071085	68071819	+	-12.292	Gene	Active	0	0	3-4 peaks	Both	E	Bg	E	4229	3536	4612	4144.35	4246.2	4229	86.6667
2-116pg	6	68101879	68102611	+	-17.346	PG	Active	0	0	1-2 peaks	Promoter	E	E	E	702	495	689	580.163	634.352	634.352	100
1-115pg	6	68110791	68111710	+	-20.741	PG	Inactive	1	1	0 peaks	Neither	Bg	Bg	Bg	0	5	8	5.86023	7.36548	5.86023	98.8506
11-114pg	6	68114453	68114917	+	-19.059	PG	Active	0	0	5+ peaks	Both	E	E	E	911	851	1135	997.411	1044.98	997.411	100
2-113pg	6	68128795	68129558	+	-16.694	PG	Inactive	1	1	0 peaks	Neither	Bg	Bg	Bg	12	7	4	8.20432	3.68274	8.20432	100
2-112	6	68169975	68170699	+	-13.334	Gene	Active	2.30799e-198	4.45112e-198	5+ peaks	Promoter	E	E	Bg	322	312	389	365.678	358.147	358.147	100
14-111	6	68206398	68206863	+	-13.447	Gene	Active	0	0	1-2 peaks	RSS	E	E	E	1705	1498	2023	1755.72	1862.55	1755.72	97.931
1-110	6	68220521	68221259	+	-12.292	Gene	Active	0	0	1-2 peaks	Both	E	Bg	E	3389	2954	3585	3462.22	3300.66	3389	86.6667
2-109	6	68252433	68253152	+	-17.346	Gene	Active	0	0	5+ peaks	Both	E	E	E	2070	1752	2303	2053.42	2120.34	2070	100
1-108pg	6	68262048	68262353	+	-14.206	PG	Active	5.14502e-06	8.09217e-06	3-4 peaks	Promoter	E	E	E	68	63	99	73.8389	91.1478	73.8389	94.023
2-107pg	6	68276092	68276746	+	-68.021	PG	Inactive	1	1	0 peaks	Neither	E	Bg	E	0	0	0	0	0	0	100
11-106pg	6	68289521	68289989	+	-18.801	PG	Active	0	0	1-2 peaks	RSS	A_E	Bg	A and E	1655	1540	1894	1804.95	1743.78	1743.78	100
2-105pg	6	68298655	68299435	+	-16.694	PG	Inactive	1	1	0 peaks	Neither	Bg	Bg	Bg	20	2	3	2.34409	2.76206	2.76206	100
16-104	6	68375599	68376066	+	-11.415	Gene	Active	0	0	0 peaks	Neither	Bg	Bg	Bg	5255	4335	5777	5080.82	5318.8	5255	100
15-103	6	68387462	68387919	+	-15.741	Gene	Active	0	0	5+ peaks	Both	E	E	Bg	3104	2656	3165	3112.95	2913.97	3104	100
15-102pg	6	68416120	68416584	-	-14.276	PG	Inactive	1	1	0 peaks	Neither	A	Bg	A	8	1	20	1.17205	18.4137	8	100
20-101-2	6	68424882	68425092	+	-11.537	Gene	Active	0	0	1-2 peaks	Promoter	E	E	Bg	1536	1306	1533	1530.69	1411.41	1530.69	100
15-101-1pg	6	68429076	68429567	+	-26.048	PG	Inactive	1	1	1-2 peaks	Promoter	E	E	Bg	0	0	0	0	0	0	100
15-101pg	6	68431415	68431712	-	-55.757	PG	Inactive	1	1	5+ peaks	RSS	E	Bg	E	0	0	0	0	0	0	100
14-100	6	68469006	68469471	+	-11.225	Gene	Active	0	0	1-2 peaks	Promoter	E	E	Bg	1121	1016	1295	1190.8	1192.29	1190.8	100
1-99	6	68491652	68492416	+	-16.155	Gene	Active	4.28401e-27	7.38307e-27	0 peaks	Neither	Bg	Bg	Bg	109	118	140	138.301	128.896	128.896	100
12-98	6	68520757	68521229	+	-9.698	Gene	Active	0	0	1-2 peaks	RSS	E	Bg	E	2147	1673	2321	1960.83	2136.91	2136.91	100
15-97pg	6	68541374	68541826	+	-52.956	PG	Inactive	1	1	0 peaks	Neither	Bg	Bg	Bg	0	0	0	0	0	0	100
10-96	6	68581959	68582424	-	-13.629	Gene	Active	0	0	5+ peaks	Both	E	E	E	4433	3917	4802	4590.9	4421.13	4433	87.1264
2-95-2pg	6	68597993	68598525	-	-48.088	PG	Inactive	1	1	0 peaks	Neither	Bg	Bg	Bg	0	0	0	0	0	0	81.1494
2-95-1pg	6	68620746	68621329	+	-54.486	PG	Inactive	1	1	0 peaks	Neither	Bg	Bg	Bg	0	0	0	0	0	0	93.1034
10-95	6	68630373	68630842	+	-13.629	Gene	Active	0	0	5+ peaks	Both	E	E	E	4184	3281	4485	3845.48	4129.27	4129.27	81.1494
10-94	6	68654502	68654972	-	-13.629	Gene	Active	0	0	1-2 peaks	RSS	E	Bg	E	1702	1536	1770	1800.26	1629.61	1702	68.2759
2-93-1pg	6	68662919	68663502	-	-56.252	PG	Inactive	1	1	0 peaks	Neither	Bg	Bg	Bg	0	0	0	0	0	0	91.4943
19-93	6	68686291	68686758	-	-10.859	Gene	Active	0	0	5+ peaks	Both	E	E	E	9137	7930	9915	9294.32	9128.59	9137	100
4-92	6	68705032	68705587	-	-20.308	Gene	Active	8.69608e-10	1.40876e-09	1-2 peaks	RSS	E	Bg	E	87	66	109	77.355	100.355	87	100
4-91	6	68718549	68719097	-	-20.691	Gene	Inactive	0.952613	1	0 peaks	Neither	Bg	Bg	Bg	32	25	45	29.3011	41.4308	32	100
4-90	6	68757174	68757702	-	-11.257	Gene	Active	9.75092e-165	1.8368e-164	1-2 peaks	RSS	E	Bg	E	357	274	271	321.141	249.506	321.141	100
13-89-1pg	6	68760489	68760537	+	-53.351	PG	Inactive	1	1	0 peaks	Neither	Bg	Bg	Bg	0	0	0	0	0	0	100
12-89	6	68784840	68785301	-	-13.517	Gene	Active	0	0	0 peaks	Neither	E	Bg	E	1880	1499	2103	1756.9	1936.2	1880	100
1-88	6	68812259	68813025	-	-15.779	Gene	Active	0	0	0 peaks	Neither	E	E	Bg	5316	4631	5650	5427.74	5201.87	5316	100
13-87pg	6	68852795	68853260	+	-23.244	PG	Inactive	1	1	0 peaks	Neither	E	E	Bg	0	0	0	0	0	0	100
4-86	6	68860405	68860932	-	-9.165	Gene	Active	0	0	0 peaks	Neither	A	Bg	A	1438	1140	1546	1336.13	1423.38	1423.38	97.7011
13-85	6	68880263	68880728	-	-12.17	Gene	Active	0	0	0 peaks	Neither	Bg	Bg	Bg	1030	830	1036	972.798	953.83	972.798	73.1034
13-84	6	68889596	68890061	+	-10.716	Gene	Active	0	0	0 peaks	Neither	A	Bg	A	1494	1106	1422	1296.28	1309.21	1309.21	73.1034
4-83pg	6	68911372	68912013	-	-11.283	PG	Active	1.76924e-130	3.25701e-130	0 peaks	Neither	A	Bg	A	269	240	379	281.291	348.94	281.291	98.8506
13-82pg	6	68929192	68929657	+	-18.09	PG	Active	0.00520222	0.00802628	1-2 peaks	Promoter	Bg	Bg	Bg	37	51	70	59.7743	64.448	59.7743	100
4-81	6	68940752	68941288	-	-11.03	Gene	Active	0	0	1-2 peaks	RSS	E	Bg	E	6313	5301	6504	6213.01	5988.14	6213.01	100
13-80-1pg	6	68959137	68959507	+	-57.423	PG	Inactive	1	1	0 peaks	Neither	E	Bg	E	0	0	0	0	0	0	78.6207
4-80	6	68966552	68967074	-	-9.499	Gene	Active	0	0	1-2 peaks	Both	E	E	E	3680	3093	4392	3625.14	4043.65	3680	99.7701
4-79	6	68992966	68993499	-	-11.992	Gene	Active	0	0	0 peaks	Neither	E	E	E	833	736	804	862.626	740.231	833	81.3793
13-78-1pg	6	69001438	69001788	+	-58.907	PG	Inactive	1	1	0 peaks	Neither	E	Bg	E	0	0	0	0	0	0	100
4-78	6	69009684	69010218	-	-11.201	Gene	Active	0	0	1-2 peaks	Promoter	E	Bg	E	1180	1037	1245	1215.41	1146.25	1180	82.7586
4-77pg	6	69060898	69061426	-	-9.165	PG	Active	0	0	1-2 peaks	RSS	E	E	E	1687	1558	1823	1826.05	1678.41	1687	94.2529
13-76pg	6	69087860	69088326	+	-20.163	PG	Inactive	1	1	1-2 peaks	Promoter	Bg	Bg	Bg	7	0	2	0	1.84137	1.84137	100
4-75pg	6	69106112	69106653	-	-9.499	PG	Active	0	0	0 peaks	Neither	E	E	Bg	1006	857	1189	1004.44	1094.69	1006	100
13-74-1pg	6	69127410	69127781	+	-57.423	PG	Inactive	1	1	0 peaks	Neither	E	E	E	0	0	0	0	0	0	94.023
4-74	6	69134820	69135355	-	-9.165	Gene	Active	0	0	0 peaks	Neither	A_E	Bg	A and E	1268	1026	1356	1202.52	1248.45	1248.45	89.1954
13-73-1pg	6	69140067	69140276	+	-57.242	PG	Inactive	1	1	0 peaks	Neither	E	E	Bg	0	0	0	0	0	0	96.3218
4-73	6	69147577	69148110	-	-9.165	Gene	Active	0	0	0 peaks	Neither	A_E	A	E	1995	1662	2085	1947.94	1919.63	1947.94	79.7701
4-72	6	69176848	69177377	-	-9.165	Gene	Active	0	0	1-2 peaks	RSS	E	E	E	1680	1494	1806	1751.04	1662.76	1680	86.8966
13-71-1pg	6	69185921	69186152	+	-60.717	PG	Inactive	1	1	0 peaks	Neither	Bg	Bg	Bg	0	0	0	0	0	0	75.4023
4-71	6	69193154	69193682	-	-9.165	Gene	Active	0	0	0 peaks	Neither	E	E	E	982	1003	1108	1175.56	1020.12	1020.12	77.7011
4-70	6	69217882	69218406	-	-9.165	Gene	Active	0	0	0 peaks	Neither	E	E	Bg	672	686	733	804.023	674.862	674.862	70.5747
4-69	6	69233788	69234313	-	-9.165	Gene	Active	0	0	0 peaks	Neither	E	Bg	E	1189	1104	1605	1293.94	1477.7	1293.94	77.4713
4-68	6	69254828	69255357	-	-9.165	Gene	Active	0	0	0 peaks	Neither	E	Bg	E	746	606	911	710.26	838.744	746	67.5862
12-67pg	6	69274171	69274640	-	-25.151	PG	Inactive	1	1	0 peaks	Neither	Bg	Bg	Bg	0	0	2	0	1.84137	0	100
12-66pg	6	69284598	69285070	-	-22.69	PG	Inactive	1	1	0 peaks	Neither	Bg	Bg	Bg	11	4	6	4.68818	5.52411	5.52411	100
4-65pg	6	69292466	69292998	-	-27.197	PG	Inactive	1	1	1-2 peaks	Promoter	Bg	Bg	Bg	2	2	2	2.34409	1.84137	2	100
13-64pg	6	69312716	69313181	+	-26.088	PG	Inactive	1	1	0 peaks	Neither	Bg	Bg	Bg	0	0	0	0	0	0	100
4-63	6	69327938	69328466	-	-21.985	Gene	Inactive	1	1	0 peaks	Neither	E	E	Bg	2	2	14	2.34409	12.8896	2.34409	98.3908
13-62-1pg	6	69342433	69342809	+	-58.445	PG	Inactive	1	1	0 peaks	Neither	Bg	Bg	Bg	0	0	0	0	0	0	99.0805
4-62	6	69349806	69350338	-	-43.184	Gene	Inactive	1	1	0 peaks	Neither	E	Bg	E	3	6	6	7.03227	5.52411	5.52411	98.3908
13-61-1pg	6	69359493	69359869	+	-57.423	PG	Inactive	1	1	0 peaks	Neither	Bg	Bg	Bg	0	0	0	0	0	0	83.4483
4-61	6	69366887	69367419	-	-9.165	Gene	Active	0	0	1-2 peaks	RSS	A_E	A	E	1971	1709	1989	2003.03	1831.24	1971	90.5747
4-59	6	69388212	69388735	-	-9.165	Gene	Active	0	0	0 peaks	Neither	E	E	E	1365	1118	1497	1310.35	1378.27	1365	62.2989
4-60pg	6	69413188*	69413719	-	-11.283	PG	Active	0	0	1-2 peaks	RSS	E	Bg	E	477	445	647	521.56	595.683	521.56	81.3793
4-58	6	69450248	69450752	-	-14.849	Gene	Active	0	0	5+ peaks	RSS	E	E	E	943	815	900	955.217	828.617	943	100
13-57-2pg	6	69473733	69474010	+	-63.319	PG	Inactive	1	1	0 peaks	Neither	Bg	Bg	Bg	0	0	2	0	1.84137	0	85.2874
4-57-1	6	69494353	69494886	-	-10.866	Gene	Active	0	0	0 peaks	Neither	E	Bg	E	1008	928	1141	1087.66	1050.5	1050.5	98.8506
13-57-1pg	6	69519731	69520103	+	-57.423	PG	Inactive	1	1	0 peaks	Neither	E	Bg	E	0	0	0	0	0	0	98.6207
4-57	6	69525969	69526494	-	-11.995	Gene	Active	0	0	1-2 peaks	RSS	E	E	E	721	705	837	826.292	770.613	770.613	100
13-56-1pg	6	69531238	69531446	+	-57.423	PG	Inactive	1	1	0 peaks	Neither	Bg	Bg	Bg	0	0	0	0	0	0	100
4-56pg	6	69537289	69537804	-	-16.108	PG	Active	0	0	0 peaks	Neither	Bg	Bg	Bg	1070	875	1169	1025.54	1076.28	1070	90.8046
13-55-1pg	6	69549880	69550256	+	-58.445	PG	Inactive	1	1	0 peaks	Neither	A	Bg	A	0	0	0	0	0	0	95.4023
4-55	6	69557269	69557795	-	-9.165	Gene	Active	0	0	0 peaks	Neither	E	E	E	1584	1537	1969	1801.43	1812.83	1801.43	81.8391
13-54-1pg	6	69567042	69567417	+	-58.445	PG	Inactive	1	1	0 peaks	Neither	A	Bg	A	0	0	0	0	0	0	94.7126
4-54	6	69581642	69582172	-	-9.499	Gene	Active	0	0	1-2 peaks	RSS	E	E	E	744	784	963	918.884	886.62	886.62	96.092
4-53	6	69598818	69599348	-	-14.553	Gene	Active	0	0	1-2 peaks	Both	E	E	E	772	847	981	992.723	903.192	903.192	81.3793
4-51	6	69631400	69631933	-	-12.364	Gene	Active	0	0	5+ peaks	Both	E	E	E	1442	1336	1759	1565.85	1619.49	1565.85	100
4-50	6	69650761	69651281	-	-9.165	Gene	Active	0	0	0 peaks	Neither	E	Bg	E	5030	4252	5469	4983.54	5035.23	5030	100
12-49pg	6	69666492	69666950	-	-62.858	PG	Inactive	1	1	0 peaks	Neither	Bg	Bg	Bg	0	0	0	0	0	0	100
5-48	6	69676567	69677119	-	-13.768	Gene	Active	0	0	3-4 peaks	RSS	E	E	E	1112	980	1325	1148.6	1219.91	1148.6	100
12-47pg	6	69700848	69701304	-	-61.431	PG	Inactive	1	1	0 peaks	Neither	Bg	Bg	Bg	0	0	0	0	0	0	100
12-46	6	69714517	69714986	-	-11.532	Gene	Active	0	0	3-4 peaks	Both	E	E	E	5575	4987	6050	5844.99	5570.14	5575	100
5-45	6	69725744	69726300	-	-13.768	Gene	Active	0	0	1-2 peaks	RSS	E	Bg	E	972	733	1016	859.11	935.416	935.416	49.6552
12-44	6	69764625	69765094	-	-11.532	Gene	Active	0	0	3-4 peaks	RSS	E	Bg	E	5373	4022	5784	4713.97	5325.24	5325.24	96.5517
5-43	6	69773349	69773905	-	-13.768	Gene	Active	0	0	1-2 peaks	RSS	E	E	E	822	550	907	644.625	835.061	822	49.6552
12-42pg	6	69784786	69785239	-	-38.847	PG	Inactive	1	1	0 peaks	Neither	E	Bg	E	0	0	0	0	0	0	100
12-41	6	69808414	69808878	-	-11.532	Gene	Active	0	0	1-2 peaks	RSS	E	Bg	E	3087	2544	3333	2981.68	3068.64	3068.64	96.5517
5-40-1pg	6	69818589	69819187	-	-59.662	PG	Inactive	1	1	0 peaks	Neither	Bg	Bg	Bg	0	0	0	0	0	0	100
12-40pg	6	69829344	69829813	-	-11.532	PG	Active	0	0	0 peaks	Neither	Bg	Bg	Bg	1658	1543	1787	1808.47	1645.26	1658	100
5-39	6	69850418	69850971	-	-13.875	Gene	Active	0	0	0 peaks	Neither	Bg	Bg	Bg	2045	1779	2237	2085.07	2059.57	2059.57	100
12-38	6	69893180	69893642	-	-11.532	Gene	Active	0	0	1-2 peaks	RSS	A_E	Bg	A and E	774	573	821	671.582	755.882	755.882	100
5-37	6	69913306	69913855	-	-11.783	Gene	Active	2.55196e-147	4.75193e-147	0 peaks	Neither	Bg	Bg	Bg	293	283	327	331.689	301.064	301.064	100
18-36	6	69942459	69942971	-	-19.253	Gene	Active	9.63161e-24	1.64244e-23	0 peaks	Neither	Bg	Bg	Bg	152	104	93	121.893	85.6237	121.893	100
1-35pg	6	69960943	69961667	-	-20.025	PG	Inactive	1	1	5+ peaks	Both	E	E	E	8	0	0	0	0	0	100
8-34	6	69994106	69994672	-	-15.032	Gene	Active	1.1889e-173	2.2659e-173	0 peaks	Neither	E	Bg	E	327	282	368	330.517	338.812	330.517	100
7-33	6	70008626	70009193	-	-13.75	Gene	Inactive	0.97796	1	1-2 peaks	Promoter	A	A	Bg	25	26	48	30.4732	44.1929	30.4732	100
6-32	6	70024018	70024578	-	-13.75	Gene	Active	0	0	5+ peaks	Both	E	E	E	3846	3427	4047	4016.6	3726.01	3846	100
8-31pg	6	70055854	70056173	-	-35.245	PG	Inactive	1	1	0 peaks	Neither	Bg	Bg	Bg	0	0	0	0	0	0	92.1839
8-30	6	70067055	70067611	-	-13.75	Gene	Active	0	0	3-4 peaks	RSS	E	E	E	2106	1976	2290	2315.96	2108.37	2108.37	98.6207
6-29	6	70088456	70089076	-	-14.159	Gene	Inactive	0.999999	1	0 peaks	Neither	A_E	E	A and E	12	17	17	19.9248	15.6516	15.6516	73.3333
8-28	6	70093587	70094155	-	-13.75	Gene	Active	2.33384e-22	3.93835e-22	0 peaks	Neither	E	Bg	E	119	83	142	97.2798	130.737	119	97.0115
8-27	6	70121803	70122264	-	-14.35	Gene	Active	0	0	5+ peaks	RSS	E	E	E	2839	2348	2940	2751.96	2706.81	2751.96	100
8-26	6	70143222	70143791	+	-23.326	Gene	Inactive	0.994484	1	1-2 peaks	RSS	E	Bg	E	39	23	19	26.9571	17.493	26.9571	97.931
6-25	6	70165427	70165951	+	-14.313	Gene	Active	0	0	1-2 peaks	Promoter	E	E	Bg	689	536	761	628.217	700.641	689	67.5862
8-24	6	70166852	70167415	-	-12.815	Gene	Active	0	0	0 peaks	Neither	Bg	Bg	Bg	2122	1765	2430	2068.66	2237.26	2122	97.0115
8-23-1	6	70190421	70190704	-*	-13.75	Gene	Active	0	0	0 peaks	Neither	E	Bg	E	1227	990	1091	1160.33	1004.47	1160.33	32.8736
6-23	6	70210403	70210927	-	-12.661	Gene	Active	2.259e-262	4.57448e-262	1-2 peaks	Promoter	E	Bg	E	443	353	460	413.732	423.515	423.515	93.1034
8-22pg	6	70247548	70248113	-	-35.245	PG	Inactive	1	1	0 peaks	Neither	Bg	Bg	Bg	0	0	1	0	0.920685	0	92.1839
8-21	6	70264889	70265446	-	-14.428	Gene	Active	0	0	3-4 peaks	RSS	E	E	E	1829	1532	1943	1795.57	1788.89	1795.57	98.6207
6-20	6	70285835	70286473	-	-16.696	Gene	Inactive	0.985645	1	0 peaks	Neither	Bg	Bg	Bg	29	22	40	25.785	36.8274	29	73.3333
8-19	6	70290870	70291442	-	-13.75	Gene	Active	1.8752e-21	3.13178e-21	0 peaks	Neither	E	Bg	E	119	100	98	117.205	90.2271	117.205	97.0115
8-18pg	6	70305871	70306439	+	-24.854	PG	Active	8.23719e-12	1.3479e-11	1-2 peaks	RSS	Bg	Bg	Bg	71	79	112	92.5916	103.117	92.5916	97.931
6-17	6	70321463	70321987	+	-13.75	Gene	Active	0	0	1-2 peaks	Promoter	E	E	Bg	1682	1519	2068	1780.34	1903.98	1780.34	70.5747
8-16	6	70336666	70337232	-	-13.75	Gene	Active	0	0	1-2 peaks	RSS	E	Bg	E	1472	1005	1372	1177.91	1263.18	1263.18	32.8736
6-15	6	70356463	70356986	-	-15.198	Gene	Active	0	0	1-2 peaks	Promoter	E	E	E	585	478	594	560.238	546.887	560.238	94.7126
6-14	6	70384946	70385470	-	-12.661	Gene	Active	2.99185e-57	5.32615e-57	1-2 peaks	Promoter	E	E	Bg	168	155	216	181.667	198.868	181.667	85.0575
6-13	6	70407497	70408030	-	-19.197	Gene	Inactive	1	1	3-4 peaks	Promoter	E	E	E	14	15	12	17.5807	11.0482	14	86.4368
3-12-1pg	6	70447656	70448336	-	-46.64	PG	Inactive	1	1	0 peaks	Neither	Bg	Bg	Bg	2	0	0	0	0	0	100
3-12	6	70468244	70468843	+	-18.691	Gene	Active	2.33118e-255	4.66236e-255	1-2 peaks	Promoter	A_E	E	A	417	329	498	385.603	458.501	417	88.5057
3-11pg	6	70503268	70504434	+	-20.676	PG	Inactive	1	1	0 peaks	Neither	Bg	Bg	Bg	7	2	9	2.34409	8.28617	7	69.6552
3-10	6	70522627	70523224	+	-18.691	Gene	Active	1.97626258336499e-323	3.95252516672997e-323	3-4 peaks	Promoter	E	E	Bg	483	375	550	439.517	506.377	483	77.2414
3-9	6	70538183	70538771	+	-20.744	Gene	Active	0.000953474	0.00148522	0 peaks	Neither	Bg	Bg	Bg	79	48	69	56.2582	63.5273	63.5273	75.8621
3-8pg	6	70538865	70539446	+	-22.866	PG	Inactive	0.752662	1	0 peaks	Neither	A	Bg	A	38	39	41	45.7098	37.7481	38	100
3-7	6	70557431	70558030	+	-18.691	Gene	Active	0	0	5+ peaks	Promoter	A_E	E	A	522	568	711	665.722	654.607	654.607	89.1954
3-6pg	6	70592399	70593559	+	-26.225	PG	Inactive	1	1	1-2 peaks	Promoter	A	Bg	A	7	9	7	10.5484	6.4448	7	82.2989
3-5	6	70613292	70613889	+	-18.691	Gene	Active	1.9299e-244	3.81273e-244	1-2 peaks	Promoter	E	E	Bg	412	293	441	343.409	406.022	406.022	76.5517
3-4	6	70621783	70622371	+	-18.691	Gene	Active	0	0	0 peaks	Neither	E	E	Bg	1498	1278	1605	1497.87	1477.7	1497.87	100
3-3	6	70636940	70637528	+	-18.691	Gene	Active	6.14989e-08	9.86417e-08	1-2 peaks	Promoter	Bg	Bg	Bg	81	83	68	97.2798	62.6066	81	75.8621
3-2	6	70648462	70649061	+	-18.691	Gene	Active	0	0	1-2 peaks	Both	Bg	Bg	Bg	4446	3856	5035	4519.41	4635.65	4519.41	97.0115
3-1	6	70653572	70654171	+	-18.691	Gene	Active	0	0	1-2 peaks	RSS	A	Bg	A	1272	1002	1429	1174.39	1315.66	1272	99.7701

## Sheet: Supplementary Table S2
Supplementary Table S2: V gene states
	Overall gene state	Promoter	RSS	Number of genes			Percentage of genes		Percentage of total active genes in state	Percentage of total inactive genes in state	Genes with additional state within 3.5kb (# active)
				Total	Active	Inactive	Active	Inactive			Upstream A	Upstream E	Upstream A+E	Downstream A	Downstream E	Downstream A+E	Up- and downstream A	Up- and downstream E	Up- and downstream A+E
	Bg state	Bg state	Bg state	49	18	31	0.367347	0.632653	0.171429	0.54386	4 (2)	3 (1)	2 (0)	3 (2)	2 (0)	0	3 (0)	7 (2)	12 (7)
	E state	Bg state	E state	35	27	8	0.793478	0.206522	0.695238	0.333333	3 (3)	1 (1)	1 (1)	2 (2)	6 (2)	0	2 (2)	1 (0)	8 (7)
		E state	Bg state	26	18	8					2 (1)	4 (3)	1 (1)	2 (1)	6 (3)	1 (0)	2 (1)	2 (2)	3 (3)
		E state	E state	31	28	3					5 (5)	7 (6)	4 (3)	2 (1)	1 (1)	1 (1)	1 (1)	0	6 (6)
	A state	A state	Bg state	2	1	1	0.454545	0.545455	0.047619	0.105263	1 (1)	0	0	1 (0)	0	0	0	0	0
		Bg state	A state	9	4	5					2 (2)	0	0	2 (1)	2 (0)	0	0	0	1 (1)
		A state	A state	0	0	0					0	0	0	0	0	0	0	0	0
	A and E state	Bg state	A and E state	4	4	0	0.9	0.1	0.0857143	0.0175439	0	1 (1)	0	0	0	0	0	0	1 (1)
		E state	A state	2	2	0					0	1 (0)	0	0	0	0	0	0	0
		E state	A and E state	2	1	1					1 (0)	0	0	0	0	0	0	0	0
		A state	E state	2	2	0					1 (1)	1 (1)	0	0	0	0	0	0	0
		A state	A and E state	0	0	0					0	0	0	0	0	0	0	0	0
		A and E state	Bg state	0	0	0					0	0	0	0	0	0	0	0	0
		A and E state	E state	0	0	0					0	0	0	0	0	0	0	0	0
		A and E state	A state	0	0	0					0	0	0	0	0	0	0	0	0
		A and E state	A and E state	0	0	0					0	0	0	0	0	0	0	0	0

## Sheet: Supplementary Table S3
Supplementary Table S3: Number of peaks over the Igκ locus
Feature	Number of peaks in Igκ locus
P300	5
H3K27ME3	10
H3K4ME3	10
H3K4ME2	11
EBF	12
H3K9AC	13
YY1	15
H3K4ME1	19
CTCF	31
MED1	31
E2A	35
RAD21	53
IRF4	55
DHS	60
BRG1	60
PAX5	63
PU1	99
IKAROS	101

## Sheet: Supplementary Table S4
Supplementary Table S4: Oligonucleotides used in VκJκ-seq assay
Oligonucleotide sequences
Name	Sequence	PCR/primer extension cycling conditions
Adapter	Ns indicate molecular identifier
VkJkseq adapter forward 1	ACACTCTTTCCCTACACGACGCTCTTCCGATCTNNNNNNGACTCG*T	N/A
VkJkseq adapter forward 2	ACACTCTTTCCCTACACGACGCTCTTCCGATCTNNNNNNCTGCTCC*T
VkJkseq adapter reverse 1	[Phos]CGAGTCNNNNNNAGATCGGAAGAG*C[SpcC3]
VkJkseq adapter reverse 2	[Phos]GGAGCAGNNNNNNAGATCGGAAGAG*C[SpcC3]
Primer extension oligos
Enrichment
Jk1 enrichment reverse	[biotin]GAAAGAGACTTTGGATTCTACTTACG	95°C 4 min; 58°C 5 min; 72°C 15 min; 4°C pause
Jk2 enrichment reverse	[biotin]GAACAAGAGTTGAGAAGACTACTTACG
Jk4 enrichment reverse	[biotin]CACAAGTAAATGAGCAAAAGTCTACTT
Jk5 enrichment reverse	[biotin]AAAGATGAGAAAAGTGTACTTACGTTTC
Depletion
Jk1 depletion forward	[biotin]TACAGCCAGACAGTGGAGTAC	95°C 4 min; 52°C 5 min; 72°C 15 min; 4°C pause
Jk1 depletion reverse	[biotin]CCTCACTGAAGAGGAACAGA
Jk2 depletion forward	[biotin]TTGAGTGAAGGGACACCA
Jk2 depletion reverse	[biotin]CCCATACAAAAACTGAGCAT
Jk4 depletion forward	[biotin]CTGAACTTAGCCTATCTAACTGG
Jk4 depletion reverse	[biotin]TTTACAAAAACCTGCCTGAG
Jk5 depletion forward	[biotin]GCATGTCATAGTCCTCACTGT
Jk5 depletion reverse	[biotin]TCTCTACAAAAACCTGCCTG
PCR primers
First round	Blue indicates regions annealing to J genes
Short PE1	ACACTCTTTCCCTACACGACGCTC*T	94°C 2 min; [4 or 11 cycles: 94°C 15 sec; 61°C 30 sec; 72°C 45 sec]; 72°C 5 min; 4°C pause
Jk1 PE2	GTGACTGGAGTTCAGACGTGTGCTCTTCCGATCTTTTGATTTCCAGCTTGGTGCCTC*C
Jk2 PE2	GTGACTGGAGTTCAGACGTGTGCTCTTCCGATCTTTTATTTCCAGCTTGGTCCCCCC*T
Jk4 PE2	GTGACTGGAGTTCAGACGTGTGCTCTTCCGATCTCGTTTTATTTCCAACTTTGTCCCCG*A
Jk5 PE2	GTGACTGGAGTTCAGACGTGTGCTCTTCCGATCTCAGCTCCAGCTTGGTCCCAG*C
Second round	Ns indicate Truseq barcode sequence
Flowcell PE1	AATGATACGGCGACCACCGAGATCTACACTCTTTCCCTACACGAC	94°C 2 min; [5 cycles: 94°C 15 sec; 55°C 30 sec; 72°C 45 sec]; 72°C 5 min; 4°C pause
Flowcell PE2	CAAGCAGAAGACGGCATACGAGATNNNNNNGTGACTGGAGTTCAGACGTGT
